# Supplementary material for: Slow Release of GA3 Hormone from Polymer Coating Overcomes Seed Dormancy and Improves Germination
Source: Plants (Basel). 2023 Dec 12;12(24):4139. doi: 10.3390/plants12244139 (PMC10748187; doi:10.3390/plants12244139)
Supplement: Supplementary file 1 [file plants-12-04139-s001.zip]

Archive with 1 entries (1 files):
- plants-2699804-supplementary.pdf
